# Supplementary material for: High Arctic channel incision modulated by climate change and the emergence of polygonal ground
Source: Nat Commun. 2023 Sep 12;14:5297. doi: 10.1038/s41467-023-40795-9 (PMC10497538; doi:10.1038/s41467-023-40795-9)
Supplement: Supplementary file 3 — Supplementary Data 1 [file 41467_2023_40795_MOESM3_ESM.xlsx]

## Sheet: Shields and Lake Outburst Flood
													Constants:
													rw =	1000	kg/m3
													rs =	2600	kg/m3
Mannings									TABLE ED1: ESTIMATED CRITICAL FLOW CONDITIONS FOR RIVERBED SURFACE PARTICLES
0.055			Site	Shape		HR	S	HR*S	Depth	Width	D50	D90	((rs/rw)-1)D50	((rs/rw)-1)D90		t*	t*		t* critical	Velocity		Mobile?
Velocity	Discharge			Factor		m	-		m	m	m	m	kg/m2	kg/m2		D50	D90		Lamb et al., 2009	m/s
1.24918	1.24918	R1	MO	0.5		0.25	0.03	0.0075	1	2	0.02	0.096	0.032	0.1536		0.234375	0.0488281		0.0624269	1.24918		yes	no
1.41071	2.11607	R2	B2	0.5		0.3	0.03	0.009	1	3	0.02	0.096	0.032	0.1536		0.28125	0.0585938		0.0624269	1.41071		yes	no
1.51342	3.02683	R1	MO	0.5		0.333333	0.03	0.01	2	2	0.02	0.096	0.032	0.1536		0.3125	0.0651042		0.0624269	1.51342		yes	yes
1.78961	5.36882	R2	B2	0.5		0.428571	0.03	0.0128571	2	3	0.02	0.096	0.032	0.1536		0.401786	0.0837054		0.045	1.78961		yes	yes
	1.68262
	4.19782								Notes:
Average Flow Rates - cubic meters per second									1. Section-averaged velocity estimate made using Manning Equation with a roughness of 0.055.
									2. Local stream slope of 0.03 used for mobility calculation, and is based on LiDAR average slope of valley bottom.
									3. Section shape factor of 0.5 used to modify flow area estimate for mobility calculation.
									4. Particle density of 2600 kg/m3 and water density of 1000 kg/m3 assumed for mobility calculations.
									TABLE ED3: ESTIMATED PEAK FLOW FOR LAKE OUTBURST FLOOD IN MUSKOX VALLEY
									Breach Hydraulic Head	W	H	Tau	A	S.A		Peak Flow
									m	f	f	hr	f	acres		cfs	cms
									0.5	9.843	1.6405	0.166667	45.1692	19		63.2136	1.78975
									1	9.843	3.281	0.166667	45.1692	19		177.754	5.0327
									Notes:
									1. W: breach width; H: breach hydraulic head; Tau: breach failure time; A: relative breach length scale; S.A.: surface area of lake.
									2. Estimated lake outburst flood peak flow rate from: Fread, D.L., 1981, Some Limitations of Dam-Breach Flood Routing Models, ASCE Fall Convention, St. Louis, MO, October 26-30, 1981.
